# Supplementary material for: A Systematic Comparative Study on the Physicochemical Properties, Volatile Compounds, and Biological Activity of Typical Fermented Soy Foods
Source: Foods. 2024 Jan 27;13(3):415. doi: 10.3390/foods13030415 (PMC10855112; doi:10.3390/foods13030415)
Supplement: Supplementary file 1 [file foods-13-00415-s001.zip]

Archive with 1 entries (1 files):
- foods-2839647-supplementary.pdf
